# Supplementary material for: Associations between parental psychological control and negative emotions in early adolescents: a moderated mediation model
Source: Front Psychol. 2025 Sep 17;16:1618832. doi: 10.3389/fpsyg.2025.1618832 (PMC12484177; doi:10.3389/fpsyg.2025.1618832)
Supplement: Supplementary file 1 [file Table_1.xlsx]

## Sheet: Sheet1
Gender	age	grade	X	M1	M2	W	Y
0	12	2	0.38068	-0.97066	-0.40703	0.79242	-0.98577
0	13	2	0.44156	-0.50399	1.27892	-1.09093	0.66479
0	12	2	0.13719	-0.97066	0.46717	-0.10441	0.93988
0	12	2	-0.65417	-0.65955	-0.09482	0.79242	0.45847
0	11	2	-0.53242	-0.97066	0.2174	-0.64251	0.73356
1	13	2	0.98942	2.45161	0.71694	-0.1941	1.97147
1	13	2	0.25894	2.76272	1.59113	0.97179	0.66479
0	11	2	2.2069	0.42936	1.02915	0.07495	0.45847
1	11	2	-1.26291	-0.97066	-1.28123	-0.82188	-0.98577
0	12	2	-0.95854	-0.65955	-0.53192	1.59957	-0.09172
0	10	2	-0.95854	-0.65955	-1.03146	-1.09093	-0.91699
1	11	2	0.13719	-0.97066	0.09251	-0.37346	0.18337
1	11	2	-0.47155	-0.03732	-0.34459	0.52337	-0.57313
0	12	2	0.25894	-0.97066	0.46717	0.61305	-0.36681
0	11	2	-0.28893	0.11824	0.09251	0.25432	0.18337
0	12	2	0.25894	-0.65955	-0.03238	-0.64251	0.59601
1	11	2	-0.47155	-0.50399	0.15495	0.70274	-0.6419
0	12	2	1.29379	-0.97066	0.84182	0.79242	0.73356
0	11	2	0.01544	-0.97066	-0.53192	0.07495	0.04583
0	13	2	0.01544	-0.65955	0.03007	-0.82188	0.18337
1	13	2	1.41554	2.45161	1.40381	1.06147	1.69638
1	12	2	0.56331	0.11824	1.02915	1.33052	0.04583
0	12	2	0.19806	-0.81511	0.96671	0.344	-0.02294
1	11	2	-1.26291	-0.03732	-1.03146	-0.01473	-0.6419
1	11	2	1.0503	0.89603	1.52869	1.86862	1.62761
1	12	2	-0.16718	0.42936	-0.03238	1.4202	0.1146
0	12	2	-0.95854	-0.34843	-0.09482	0.8821	0.32092
0	12	2	-0.3498	-0.65955	-0.71925	-0.10441	-1.26086
0	11	2	-0.41068	-0.81511	-0.15726	-0.46315	-0.22926
1	12	2	-0.95854	0.58491	1.21648	-0.28378	0.38969
1	11	2	0.62418	0.89603	0.90426	0.25432	1.62761
1	11	2	-0.71505	-0.19288	-0.59436	0.43369	-0.29804
0	11	2	-0.89767	-0.97066	-0.96902	1.33052	-1.12331
0	11	2	-1.20204	-0.97066	1.90335	0.52337	0.8711
0	11	2	0.8068	-0.97066	0.46717	1.4202	-0.36681
0	12	2	0.25894	-0.97066	0.09251	0.70274	0.1146
0	11	2	0.19806	-0.03732	-0.46947	-1.71871	-0.77945
0	11	2	0.68505	1.20714	-0.09482	0.8821	0.59601
0	13	2	-0.89767	-0.34843	0.09251	-0.10441	-0.91699
0	12	2	-0.16718	0.11824	-0.15726	0.344	-0.29804
0	11	2	2.81564	1.3627	1.90335	-1.2703	1.9027
1	13	2	-1.26291	-0.34843	-1.0939	0.70274	-0.91699
0	11	2	-0.77592	0.42936	1.02915	-0.55283	1.28374
1	11	2	1.17205	2.14049	1.27892	-2.3465	1.69638
0	12	2	-0.16718	1.98493	2.59022	-1.89808	1.00865
1	12	2	-0.89767	-0.81511	-1.34367	-2.8846	-1.26086
0	11	2	-0.3498	-0.81511	-0.71925	1.33052	-0.71067
0	12	2	0.50243	-0.50399	-0.09482	0.8821	-0.09172
1	11	2	-0.77592	-0.81511	-0.96902	-0.01473	-0.36681
0	12	2	-1.20204	-0.97066	-0.71925	0.8821	-1.05454
0	11	2	0.19806	0.11824	0.09251	0.16464	-0.02294
0	12	2	-1.14116	-0.97066	-0.03238	0.25432	-0.91699
1	13	2	-0.89767	-0.97066	-1.21879	0.07495	-0.84822
1	12	2	1.47642	1.98493	0.40472	-1.35998	1.28374
1	11	2	-0.10631	-0.81511	-0.2197	-0.37346	-0.16049
1	11	2	-0.10631	-0.03732	-0.46947	0.70274	-0.6419
0	12	2	0.01544	-0.65955	-0.78169	0.70274	-1.05454
1	11	2	-0.16718	0.58491	0.27984	-0.1941	0.32092
0	13	2	1.41554	1.05159	1.34136	-0.55283	1.00865
0	12	2	-0.04543	0.2738	-1.0939	-0.91156	-0.36681
0	12	2	0.56331	-0.97066	-0.34459	1.4202	-1.26086
0	11	2	-0.10631	-0.97066	-0.96902	1.86862	-1.26086
1	12	2	0.01544	1.51826	0.77938	0.79242	0.1146
0	11	2	0.74593	0.2738	0.77938	-0.37346	0.25215
1	11	2	0.62418	0.89603	0.71694	-1.44966	-0.02294
0	12	2	-0.10631	0.42936	-0.2197	-0.7322	-0.29804
0	12	2	2.26778	2.76272	1.96579	-0.1941	1.42129
0	11	2	-1.26291	-0.97066	-1.34367	0.16464	-1.26086
0	11	2	1.35467	1.20714	-0.2197	0.8821	0.1146
1	11	2	-1.26291	-0.97066	-1.34367	0.79242	-0.84822
1	12	2	0.01544	-0.81511	-0.78169	-0.10441	-1.19208
0	12	2	2.81564	0.89603	0.90426	-0.28378	1.62761
1	11	2	0.44156	1.98493	2.52777	-2.25681	1.49006
0	12	2	-0.16718	-0.19288	-0.03238	0.25432	1.1462
0	12	2	0.68505	0.89603	0.40472	0.07495	1.1462
1	12	2	1.84166	1.82938	2.15312	-0.7322	2.38411
0	12	2	-0.77592	-0.97066	-1.21879	0.70274	-1.26086
0	12	2	-0.10631	-0.97066	-0.40703	0.16464	-1.26086
1	12	2	-0.5933	1.20714	1.71602	-1.2703	0.8711
0	12	2	0.50243	2.76272	1.90335	0.70274	1.42129
1	12	2	-0.95854	2.45161	-0.6568	1.06147	0.04583
0	12	2	2.81564	1.98493	1.52869	1.4202	1.69638
1	11	2	-1.08029	-0.97066	-0.78169	1.86862	-0.36681
0	11	2	2.08516	2.60716	1.52869	-1.35998	1.49006
1	11	2	-1.50641	-0.50399	0.27984	1.59957	-0.84822
1	11	2	1.11117	0.42936	0.71694	-0.37346	1.42129
0	13	2	2.81564	2.45161	-0.2197	-0.46315	1.97147
0	12	2	0.68505	-0.81511	-0.53192	0.79242	-0.36681
1	11	2	-0.28893	2.76272	2.65266	-0.37346	2.31534
0	12	2	-0.77592	-0.97066	-0.84413	0.16464	-0.71067
1	12	2	1.29379	1.82938	2.15312	-1.71871	1.9027
1	12	2	0.01544	-0.03732	-0.09482	-0.10441	0.32092
1	11	2	-0.28893	-0.03732	-0.09482	1.33052	0.52724
1	11	2	-0.41068	1.3627	0.46717	0.07495	1.00865
0	12	2	2.2069	1.51826	1.90335	-2.43618	1.28374
1	12	2	0.62418	1.3627	0.15495	-0.28378	1.55883
1	12	2	-0.47155	-0.19288	0.15495	-0.37346	0.18337
1	12	2	-1.44553	1.98493	0.71694	-0.1941	-0.16049
0	13	2	1.65904	2.76272	2.7151	-0.28378	1.69638
1	12	2	-0.95854	-0.97066	-0.34459	0.52337	-0.98577
0	13	2	2.81564	0.89603	0.90426	1.86862	1.69638
1	11	2	-1.01942	0.2738	0.52961	-0.1941	0.73356
0	13	2	1.17205	1.20714	1.02915	-0.7322	0.93988
1	11	2	-0.5933	-0.03732	-0.15726	0.52337	-0.77945
1	12	2	-0.53242	-0.97066	-0.40703	0.97179	-0.22926
0	13	2	2.2069	0.58491	0.71694	0.25432	0.38969
1	11	2	-0.71505	-0.81511	-0.78169	-0.10441	-0.77945
0	12	2	-1.56728	-0.50399	0.46717	1.06147	0.45847
1	12	2	2.2069	1.05159	0.59205	-0.46315	0.93988
1	11	2	1.0503	0.11824	0.03007	-0.28378	0.45847
0	12	2	2.81564	0.11824	-0.28215	-0.28378	1.55883
0	12	2	0.62418	-0.03732	1.27892	1.86862	0.80233
0	12	2	-0.5933	-0.97066	-0.90657	0.07495	-1.26086
1	12	2	0.25894	-0.65955	0.40472	-0.7322	0.18337
1	12	2	2.32865	2.76272	1.02915	-1.09093	1.00865
0	12	2	-1.01942	0.89603	1.71602	-0.91156	0.1146
0	11	2	0.19806	-0.65955	-0.2197	-0.28378	-0.50435
1	12	2	1.47642	1.51826	0.2174	-1.2703	1.07742
0	11	2	-0.47155	-0.34843	1.34136	0.25432	-0.71067
0	12	2	0.38068	-0.81511	-0.34459	0.07495	0.1146
0	12	2	0.01544	-0.50399	-0.40703	0.97179	0.18337
1	11	1	-0.41068	0.74047	0.03007	1.24084	-0.84822
0	10	1	0.98942	-0.34843	0.15495	0.79242	0.04583
0	11	1	-0.47155	-0.97066	-1.28123	-0.01473	-1.19208
1	12	1	0.38068	0.2738	0.46717	-0.37346	0.66479
0	10	1	-0.41068	-0.03732	0.84182	-0.28378	0.1146
0	11	1	0.86768	0.11824	1.71602	-0.1941	1.83393
0	11	1	1.47642	1.82938	1.8409	-0.64251	1.76515
0	11	1	0.38068	-0.81511	-0.34459	-0.1941	-0.29804
0	10	1	0.07631	-0.81511	-0.34459	0.16464	-0.43558
0	11	1	0.38068	-0.19288	-0.34459	-0.10441	0.1146
0	12	1	0.8068	2.14049	0.59205	-0.01473	-0.50435
1	11	1	0.62418	0.11824	0.09251	-0.82188	0.32092
1	11	1	-0.47155	-0.50399	-1.03146	0.61305	-1.05454
0	10	1	0.31981	-0.97066	-1.03146	0.8821	-1.05454
1	10	1	-0.5933	-0.65955	-0.46947	0.61305	-0.09172
0	10	1	0.13719	-0.97066	-1.59344	0.07495	-1.26086
0	11	1	0.07631	-0.81511	-0.46947	0.97179	-0.16049
0	11	1	-0.47155	-0.81511	-0.71925	0.8821	-0.36681
0	11	1	-1.01942	-0.97066	-1.34367	-0.28378	-1.26086
0	10	1	-0.53242	-0.97066	-0.90657	-0.1941	-0.77945
1	11	1	-1.01942	-0.97066	-1.15634	0.07495	-1.26086
1	10	1	0.31981	-0.97066	-1.531	0.07495	-1.19208
0	11	1	-0.71505	-0.97066	-1.15634	-0.28378	-0.71067
0	10	1	0.44156	-0.97066	-1.59344	0.07495	-1.26086
0	10	1	-0.47155	-0.50399	0.09251	-0.28378	-0.36681
1	11	1	-0.16718	0.42936	-0.53192	0.70274	0.59601
1	10	1	-0.53242	-0.34843	-0.84413	-0.28378	-0.29804
0	11	1	-1.01942	-0.03732	-0.84413	0.52337	-0.02294
0	10	1	-0.65417	-0.50399	-0.40703	0.344	-0.50435
1	11	1	-1.20204	-0.97066	-1.0939	-0.1941	-0.16049
1	11	1	-1.01942	-0.34843	-1.15634	-0.37346	-0.50435
0	11	1	0.50243	-0.19288	-0.34459	1.06147	-0.43558
1	10	1	-0.65417	-0.65955	-0.28215	-0.10441	-0.71067
1	10	1	-1.20204	-0.97066	-1.46856	-0.64251	-1.26086
0	12	1	-0.47155	0.2738	-0.90657	1.33052	-0.84822
1	11	1	0.25894	0.74047	0.40472	-0.7322	0.52724
0	11	1	0.07631	0.2738	-0.40703	-1.44966	-0.36681
1	12	1	0.01544	0.74047	-0.53192	-0.82188	-0.29804
1	11	1	0.74593	0.74047	1.52869	-0.7322	1.55883
0	10	1	-0.3498	0.89603	1.02915	-0.91156	0.25215
0	10	1	0.68505	-0.81511	-0.53192	-0.10441	-1.12331
0	11	1	-0.3498	0.11824	-0.46947	0.16464	-0.6419
0	10	1	0.25894	-0.97066	-1.0939	0.61305	-1.19208
0	11	1	0.31981	-0.97066	-1.03146	1.4202	-1.12331
0	11	1	-0.10631	-0.97066	-1.03146	1.24084	-0.91699
0	11	1	0.01544	-0.50399	0.52961	1.86862	-0.16049
0	10	1	-0.28893	-0.97066	-1.34367	-0.1941	-1.26086
0	11	1	0.31981	0.74047	0.65449	-1.89808	-0.6419
1	11	1	0.8068	-0.50399	0.59205	-0.28378	0.1146
1	10	1	-1.44553	-0.34843	-1.03146	-0.10441	-0.77945
0	10	1	-0.65417	-0.50399	-1.28123	-0.91156	-1.12331
0	11	1	0.38068	-0.03732	-0.46947	-0.1941	-0.84822
0	11	2	0.44156	0.58491	0.90426	-0.55283	0.80233
0	12	2	-1.32379	-0.81511	-1.34367	1.86862	-1.26086
0	12	2	1.35467	0.89603	0.90426	-0.64251	0.8711
0	12	2	0.74593	0.74047	0.90426	-0.1941	0.93988
0	12	2	-1.56728	0.42936	-1.21879	-0.91156	0.80233
0	13	2	-1.56728	-0.03732	0.34228	-0.91156	0.66479
1	13	1	2.81564	0.89603	0.65449	-0.7322	1.21497
0	12	2	0.62418	-0.97066	-0.59436	1.4202	-0.6419
1	13	1	-0.10631	-0.50399	0.65449	-0.64251	1.07742
0	12	2	0.19806	-0.03732	-0.53192	-0.10441	-1.12331
1	11	2	1.90253	0.58491	-0.09482	-0.7322	0.25215
0	12	2	0.68505	-0.81511	-0.28215	-2.97428	-1.26086
0	11	2	1.11117	0.74047	3.02732	-1.18061	0.80233
0	11	2	0.01544	0.2738	2.65266	0.16464	1.49006
1	13	2	-0.83679	-0.65955	-0.40703	-1.89808	0.18337
0	12	2	-0.71505	0.11824	2.34045	0.07495	-0.84822
1	12	2	0.62418	-0.03732	0.59205	-1.44966	0.04583
1	11	2	-0.71505	-0.81511	-0.59436	-0.01473	-0.16049
0	12	2	-0.41068	0.89603	0.90426	0.52337	1.62761
0	11	1	0.50243	-0.65955	-0.34459	-0.10441	0.52724
1	11	2	-0.10631	-0.65955	0.52961	0.25432	-0.09172
1	11	2	1.65904	1.82938	2.52777	0.07495	2.52166
1	11	2	-0.53242	-0.19288	-1.21879	1.06147	-0.98577
0	12	2	-0.77592	-0.97066	-0.96902	0.8821	-1.12331
1	12	2	-0.89767	-0.97066	-0.96902	-0.28378	-1.19208
1	12	2	-1.56728	-0.97066	-0.46947	-0.64251	-0.91699
0	13	2	-1.44553	-0.97066	-1.03146	-0.37346	-1.12331
1	11	2	0.50243	-0.50399	-0.71925	-0.46315	-1.12331
0	12	2	-0.53242	-0.34843	-0.03238	-0.10441	-0.84822
0	12	2	-1.14116	1.82938	2.7151	-0.91156	-0.02294
0	11	2	-0.41068	-0.19288	0.59205	-0.55283	-0.91699
0	13	2	0.07631	1.98493	2.21556	-1.98776	0.8711
0	12	2	-0.71505	-0.81511	0.46717	-0.82188	-0.02294
0	11	2	0.8068	1.67382	0.27984	-0.82188	0.32092
1	11	2	-0.53242	-0.50399	-0.90657	-0.37346	-0.98577
1	11	2	1.84166	1.82938	1.21648	-0.37346	1.1462
0	11	2	2.14603	0.58491	1.27892	0.61305	0.73356
1	11	2	-0.71505	2.76272	2.15312	-1.62903	1.35252
0	13	2	0.38068	-0.65955	-0.90657	-0.82188	1.35252
1	11	2	1.29379	-0.97066	-0.28215	-1.2703	0.04583
0	11	2	0.38068	0.11824	1.46625	-1.00125	-0.36681
0	11	2	1.90253	2.14049	1.71602	-1.71871	1.97147
0	11	2	0.31981	-0.81511	-0.15726	0.07495	-0.22926
1	12	2	-0.10631	-0.97066	-0.71925	0.07495	-1.19208
1	11	2	-0.41068	-0.19288	-0.2197	-0.28378	-0.50435
1	12	2	0.50243	-0.97066	-0.78169	-0.46315	-0.22926
0	11	2	-0.65417	-0.81511	-0.90657	-0.1941	-1.05454
0	12	2	-0.41068	-0.81511	-0.96902	-0.01473	-1.12331
1	12	2	-0.65417	0.89603	0.71694	-0.91156	0.52724
0	12	2	1.35467	-0.81511	0.71694	1.50989	-0.09172
1	11	2	-0.77592	-0.65955	-1.28123	1.06147	-1.12331
1	12	2	2.26778	2.29605	0.15495	-0.91156	1.28374
0	12	2	1.47642	0.11824	1.09159	0.344	-0.29804
1	12	2	-0.41068	0.2738	-0.09482	0.8821	-0.02294
1	11	2	1.0503	-0.97066	1.27892	0.70274	-0.09172
1	11	2	-0.28893	-0.97066	-0.96902	0.79242	-1.26086
1	12	2	1.96341	0.11824	2.278	-0.82188	0.66479
1	11	2	1.90253	-0.03732	0.2174	0.8821	0.93988
0	12	2	0.13719	0.89603	0.59205	0.79242	1.62761
0	12	2	-1.56728	-0.97066	-1.59344	1.86862	-1.26086
0	11	2	0.25894	0.89603	0.90426	-0.82188	1.35252
1	11	2	-1.38466	-0.81511	-1.34367	1.33052	-1.12331
0	11	2	0.62418	0.89603	0.90426	-0.37346	1.62761
1	12	2	-0.53242	1.05159	0.59205	-0.37346	0.80233
0	12	2	-1.50641	-0.50399	-0.96902	-1.35998	-0.57313
0	12	2	0.86768	0.89603	1.52869	-1.09093	0.93988
0	12	2	-0.04543	-0.19288	-0.34459	1.50989	-0.43558
1	12	2	0.74593	0.89603	0.65449	1.50989	1.49006
0	11	2	-0.3498	-0.97066	-1.46856	0.79242	-1.19208
0	12	2	0.62418	0.89603	0.90426	-1.35998	1.62761
0	11	2	0.92855	0.89603	0.90426	-1.35998	1.62761
0	11	2	0.62418	0.89603	0.90426	-0.64251	0.8711
0	11	2	-0.5933	-0.03732	0.34228	0.70274	0.73356
0	12	1	0.01544	0.89603	0.90426	-0.82188	0.8711
1	12	2	-0.95854	-0.03732	-0.40703	-1.09093	0.25215
1	12	2	-1.56728	-0.97066	-0.53192	-0.28378	-1.26086
1	11	2	-0.65417	-0.81511	-0.78169	1.4202	-0.84822
1	11	2	1.53729	2.14049	2.40289	0.52337	2.17779
1	13	2	-0.22805	-0.97066	0.09251	1.06147	-0.98577
0	11	2	-0.22805	-0.03732	0.09251	0.70274	-1.26086
0	11	2	-1.44553	-0.97066	-0.03238	1.59957	0.04583
0	12	2	0.74593	0.89603	0.90426	-0.7322	0.38969
1	13	2	0.19806	-0.03732	0.09251	0.70274	0.66479
1	11	2	-0.10631	-0.97066	-1.03146	1.50989	-1.19208
0	12	2	-1.38466	-0.97066	-0.90657	0.79242	-0.98577
0	11	2	0.56331	0.89603	0.90426	1.86862	1.49006
0	12	2	-0.83679	-0.97066	-0.40703	-0.55283	-1.26086
0	11	2	0.01544	-0.65955	-0.53192	-1.53935	0.73356
1	12	2	0.13719	-0.65955	-0.2197	0.07495	-0.71067
1	12	2	-1.32379	-0.97066	0.27984	-0.91156	-1.05454
1	11	2	-0.3498	1.20714	-0.2197	-0.01473	-0.6419
0	12	2	-0.71505	-0.97066	-1.531	0.16464	-1.26086
0	11	2	-0.65417	1.20714	0.52961	-0.37346	1.1462
1	11	2	0.62418	-0.65955	0.71694	-2.25681	1.9027
1	12	2	2.02428	2.29605	2.02823	-0.64251	1.9027
0	11	2	0.31981	1.20714	1.34136	-0.01473	0.93988
0	11	2	0.31981	0.2738	0.2174	0.8821	-0.77945
0	11	2	-0.89767	-0.97066	-0.6568	0.79242	-1.05454
1	12	2	-1.56728	0.58491	1.09159	0.79242	-0.91699
1	11	2	1.29379	1.05159	-0.53192	-1.18061	0.59601
0	12	2	-1.26291	-0.97066	-1.0939	-0.7322	-0.77945
1	12	2	-1.44553	-0.97066	-0.6568	-0.01473	-0.91699
0	11	2	-1.08029	1.82938	-1.34367	0.52337	-1.26086
1	12	2	1.23292	-0.81511	-0.6568	0.61305	-0.16049
1	12	2	-1.08029	-0.97066	-0.59436	0.07495	-1.26086
1	13	2	-1.01942	-0.97066	0.84182	-1.00125	0.52724
0	11	2	-0.04543	2.76272	0.46717	-1.09093	0.93988
1	11	2	-0.10631	-0.34843	0.52961	-1.8084	0.73356
1	12	2	1.29379	-0.03732	0.71694	-0.37346	1.07742
1	12	2	-0.28893	2.76272	1.02915	-1.44966	-0.57313
1	12	2	-0.89767	-0.50399	-0.03238	-0.01473	-0.09172
0	12	2	-1.20204	-0.97066	-1.03146	-0.10441	-0.84822
1	13	2	-0.10631	-0.65955	0.27984	-0.55283	0.18337
0	11	2	-1.14116	0.74047	0.15495	-1.71871	-0.09172
0	11	2	0.25894	0.11824	-0.28215	-0.28378	0.04583
0	11	2	-0.47155	-0.97066	-1.21879	-0.01473	-0.50435
0	12	2	-1.01942	-0.97066	-0.78169	1.06147	-0.84822
0	12	2	0.50243	0.89603	0.77938	-0.7322	0.93988
0	12	2	0.07631	-0.81511	-0.15726	-0.28378	0.04583
0	12	2	-0.5933	-0.34843	-0.09482	-0.01473	0.18337
1	12	2	-0.28893	-0.97066	-0.96902	0.16464	-1.12331
0	13	2	0.50243	-0.97066	-0.53192	-1.00125	-0.29804
0	12	2	-0.10631	-0.97066	-1.34367	1.24084	0.04583
0	12	2	-0.77592	-0.19288	0.52961	0.61305	0.18337
1	12	2	-1.32379	-0.19288	-0.78169	-1.09093	-0.50435
0	12	2	-1.08029	-0.81511	-0.6568	0.8821	-1.05454
1	12	2	-1.08029	1.82938	2.34045	1.06147	1.69638
1	12	2	-0.83679	-0.34843	-0.71925	0.25432	-0.6419
0	12	2	0.38068	2.14049	1.46625	-1.00125	0.8711
0	13	2	-1.26291	-0.97066	-0.96902	0.25432	-1.26086
0	11	2	1.59816	0.11824	1.52869	-0.37346	0.59601
1	12	2	0.44156	-0.65955	-1.21879	0.8821	-0.6419
0	11	2	-1.20204	-0.50399	-0.53192	-0.1941	-0.91699
0	12	2	-1.20204	0.11824	-0.40703	0.344	-0.98577
0	12	2	1.65904	0.42936	0.52961	-0.37346	1.00865
1	12	2	-0.28893	-0.34843	-1.03146	-0.1941	-0.43558
0	12	2	-1.01942	-0.81511	-0.78169	-1.2703	-0.71067
1	11	2	1.47642	2.76272	0.03007	0.61305	1.21497
0	11	2	-0.47155	-0.03732	-0.34459	-0.46315	0.18337
0	11	2	0.07631	0.11824	-0.28215	-0.37346	-0.36681
0	12	2	-1.32379	-0.97066	-1.40611	1.86862	3.07184
0	11	2	-1.44553	0.89603	0.65449	-0.28378	1.62761
0	11	2	-1.14116	-0.97066	-1.21879	0.8821	-1.26086
0	12	2	0.74593	0.42936	-0.15726	-0.91156	0.38969
0	11	2	-0.22805	-0.81511	-1.40611	-0.55283	-0.43558
0	12	2	0.56331	-0.19288	0.84182	-1.09093	-0.29804
0	11	2	0.50243	-0.97066	-1.28123	0.79242	-1.12331
0	12	2	-1.44553	-0.97066	-0.84413	1.24084	-1.12331
0	12	2	0.8068	0.58491	-0.03238	-1.2703	0.52724
0	12	2	-0.41068	-0.81511	-0.2197	1.59957	-0.6419
0	12	2	1.23292	0.89603	0.84182	0.07495	-0.36681
1	13	2	0.44156	-0.19288	-0.34459	-0.10441	0.45847
1	11	2	1.11117	-0.34843	0.03007	-0.64251	-0.36681
0	12	2	-0.3498	-0.03732	-0.34459	0.344	-1.26086
1	11	2	-0.5933	0.89603	0.90426	1.86862	0.38969
0	11	2	-1.38466	-0.97066	-1.46856	-2.16713	-0.77945
1	11	2	-0.65417	-0.81511	-1.21879	-0.01473	-0.77945
1	12	2	0.98942	0.74047	0.2174	1.15115	-0.71067
1	11	2	0.62418	0.58491	0.03007	0.52337	-0.98577
1	12	2	-0.65417	-0.97066	-1.34367	0.8821	-1.05454
0	12	2	-1.44553	-0.97066	-0.34459	-0.28378	-0.91699
0	12	2	-0.65417	-0.97066	0.34228	1.4202	-0.71067
1	12	2	0.07631	0.89603	0.09251	1.24084	1.00865
0	12	2	0.92855	0.2738	-0.34459	0.79242	-0.57313
0	12	2	-0.41068	-0.50399	-0.15726	-0.55283	-0.36681
1	11	2	-1.01942	-0.97066	-1.34367	0.16464	-1.26086
1	11	2	-1.01942	-0.81511	-1.21879	-0.1941	-1.05454
0	12	2	-0.10631	-0.97066	-0.28215	0.52337	-0.57313
1	12	2	-0.83679	-0.03732	-0.71925	-0.01473	-1.05454
0	12	2	1.35467	0.89603	-0.46947	0.79242	-0.29804
1	12	2	-0.28893	-0.03732	-0.03238	-0.28378	-0.77945
1	11	2	-0.16718	0.11824	0.90426	0.79242	-0.09172
1	12	2	-1.08029	-0.97066	-0.78169	-1.18061	-0.6419
0	12	2	-0.3498	-0.34843	-0.28215	1.06147	-0.29804
0	12	2	-1.56728	-0.97066	-0.96902	0.25432	-1.26086
0	12	2	-0.10631	0.58491	-0.34459	-0.55283	-0.57313
1	12	2	-1.26291	-0.65955	-1.40611	-0.1941	-1.26086
1	11	2	0.07631	-0.19288	-1.03146	-0.7322	-0.22926
1	11	2	-1.38466	-0.03732	-0.6568	0.8821	-1.19208
1	12	2	2.14603	1.67382	1.21648	-1.8084	1.28374
0	11	2	0.38068	-0.03732	-0.28215	-0.28378	0.18337
1	11	2	-0.89767	-0.97066	-0.40703	-0.55283	-0.6419
1	12	2	2.63302	1.51826	2.65266	-0.55283	2.86552
1	11	2	-1.50641	1.67382	-0.34459	-1.62903	0.04583
1	12	2	-0.3498	-0.97066	-0.84413	-0.82188	-1.12331
0	11	2	1.47642	0.2738	-0.71925	-0.55283	0.8711
0	12	2	0.98942	-0.03732	0.96671	0.43369	0.52724
0	11	2	-0.16718	-0.03732	-0.2197	-0.10441	0.25215
1	11	2	0.92855	-0.50399	0.77938	0.70274	-0.16049
1	12	2	-0.95854	-0.81511	-0.71925	0.61305	-0.84822
0	12	2	-0.5933	1.51826	1.02915	-1.62903	0.8711
1	12	2	0.07631	-0.50399	-0.03238	-1.53935	0.52724
1	11	2	0.74593	0.2738	0.96671	-0.37346	1.00865
0	12	1	-0.47155	-0.03732	-0.34459	-1.35998	-0.09172
0	10	1	0.38068	0.58491	0.65449	-0.1941	0.52724
0	11	1	-0.77592	-0.50399	-0.03238	1.24084	-0.50435
1	11	1	-1.20204	-0.50399	-0.53192	-0.46315	-0.71067
1	11	1	-0.16718	1.20714	-0.03238	1.15115	0.18337
1	10	1	-0.53242	1.82938	-0.28215	0.8821	0.80233
0	10	1	-1.56728	-0.97066	-1.59344	1.86862	-0.02294
0	11	1	-0.47155	-0.97066	-1.59344	0.97179	-0.71067
0	11	1	-1.08029	-0.97066	-1.59344	1.86862	-1.26086
1	11	1	2.75477	2.76272	1.71602	-1.44966	2.72797
1	11	1	-0.41068	-0.65955	-1.0939	-0.46315	-1.05454
1	11	1	0.19806	-0.50399	0.15495	0.344	-0.43558
1	10	1	-0.65417	-0.50399	-1.03146	0.16464	-0.77945
1	10	1	-1.32379	-0.81511	-0.46947	0.70274	-0.84822
1	12	1	0.92855	1.05159	0.2174	0.25432	0.66479
0	12	1	-0.16718	0.11824	-0.03238	0.16464	-0.43558
1	10	1	-0.28893	-0.81511	-1.03146	0.43369	-0.91699
1	10	1	-1.20204	-0.97066	-1.15634	0.344	-0.91699
0	12	1	0.62418	-0.19288	-0.40703	0.8821	-1.19208
0	11	1	0.44156	-0.97066	-1.0939	0.25432	-1.19208
0	11	1	-0.47155	-0.97066	-1.46856	-1.00125	-1.26086
1	11	1	0.38068	-0.97066	-1.28123	0.79242	-0.71067
0	10	1	-0.83679	-0.81511	-0.59436	-0.7322	-0.84822
1	11	1	0.50243	-0.81511	-0.46947	-0.10441	-0.09172
0	11	1	0.19806	-0.97066	-1.59344	0.25432	0.18337
1	10	1	-0.28893	-0.19288	0.46717	-1.09093	0.25215
1	12	1	1.41554	-0.50399	-0.15726	-0.1941	0.38969
0	10	1	0.56331	0.74047	0.2174	-0.10441	1.00865
0	11	1	-0.04543	0.2738	0.2174	-0.91156	0.38969
1	10	1	0.86768	-0.19288	-0.96902	0.8821	-0.77945
0	11	1	0.86768	-0.65955	-0.59436	0.8821	0.38969
0	11	1	1.41554	0.74047	0.71694	0.25432	0.04583
1	10	1	-0.3498	-0.97066	-1.0939	-0.1941	-0.98577
0	11	1	-1.14116	0.58491	-0.34459	1.33052	0.59601
1	11	1	0.19806	-0.97066	-0.53192	-0.7322	-0.6419
0	11	1	-0.22805	-0.03732	0.15495	1.86862	0.18337
1	11	1	-1.01942	-0.97066	-0.53192	0.43369	-0.77945
0	11	2	-0.28893	-0.97066	-0.90657	0.25432	-0.29804
1	11	1	0.19806	-0.81511	-0.09482	1.50989	-0.22926
0	11	1	0.8068	-0.65955	-0.84413	0.07495	-1.05454
0	11	1	0.13719	-0.97066	-0.40703	1.77894	-0.77945
1	11	1	-1.20204	0.11824	-0.15726	1.24084	-0.71067
1	11	1	0.07631	-0.50399	-0.28215	1.06147	-0.98577
1	10	1	-1.38466	-0.34843	-1.40611	0.25432	0.32092
0	10	1	-0.28893	0.11824	-0.6568	-0.28378	-1.26086
0	10	1	-0.28893	0.2738	0.2174	-0.46315	0.38969
0	11	2	2.81564	2.76272	2.34045	-3.51238	2.59043
0	10	1	-0.71505	-0.97066	-1.34367	-0.10441	-1.26086
0	10	1	0.25894	-0.81511	-0.28215	0.43369	-0.84822
1	12	2	0.38068	1.05159	0.15495	0.97179	0.38969
1	11	1	-0.53242	-0.97066	-1.15634	-0.10441	-1.19208
1	10	1	-1.56728	-0.97066	-1.03146	0.52337	-1.26086
1	11	1	-1.32379	-0.97066	1.46625	0.61305	1.07742
1	10	1	0.50243	-0.50399	-0.78169	0.43369	-1.19208
0	11	1	1.59816	-0.19288	-0.15726	0.25432	0.25215
0	11	1	-0.04543	-0.97066	-0.84413	-0.28378	-0.91699
0	12	2	-0.22805	-0.65955	-0.53192	0.43369	-0.29804
0	11	1	-0.83679	-0.50399	-0.90657	-0.37346	-0.71067
1	10	1	0.56331	0.2738	1.46625	0.07495	0.38969
0	12	2	-0.83679	-0.19288	0.77938	0.61305	-1.05454
0	11	2	0.44156	0.11824	1.40381	0.07495	-0.43558
0	10	1	-0.83679	-0.97066	-1.15634	0.07495	-1.26086
0	12	2	2.2069	0.58491	0.59205	0.344	0.93988
0	10	1	0.56331	0.11824	0.46717	0.07495	-0.77945
0	11	1	-0.10631	-0.81511	-1.03146	-0.10441	-0.84822
1	11	1	-0.71505	-0.65955	-0.40703	0.70274	-1.26086
0	10	1	0.8068	0.42936	0.03007	-0.01473	0.93988
1	12	1	-0.95854	0.11824	-0.6568	-1.09093	0.38969
0	12	2	0.62418	0.74047	1.27892	-0.46315	1.1462
0	10	1	-0.5933	-0.97066	-1.46856	0.07495	-1.26086
1	11	2	0.31981	-0.81511	-0.2197	-0.64251	0.04583
1	11	1	0.92855	-0.03732	-0.03238	-1.2703	0.25215
1	11	1	-0.77592	-0.97066	-1.40611	0.07495	-1.19208
0	11	2	-0.53242	-0.03732	-1.21879	-0.10441	-1.26086
0	12	2	-1.08029	-0.97066	-0.78169	0.70274	-0.98577
1	10	1	-1.56728	-0.97066	-1.0939	0.43369	-1.26086
1	10	1	-0.77592	-0.81511	-0.90657	0.52337	-0.98577
1	10	1	0.31981	-0.97066	-1.0939	-0.28378	-0.84822
0	11	2	-0.28893	-0.34843	1.21648	0.61305	-0.77945
1	12	1	0.68505	-0.19288	0.27984	-0.64251	0.32092
0	12	2	-0.77592	-0.19288	-0.34459	-0.10441	0.18337
1	12	2	-1.14116	-0.50399	-0.03238	0.43369	-0.43558
1	10	1	-1.01942	-0.97066	-1.0939	-0.28378	-1.19208
0	11	1	0.74593	-0.19288	1.21648	0.70274	0.73356
1	11	1	-1.01942	-0.97066	-1.03146	0.61305	-1.19208
1	11	2	0.56331	0.58491	0.90426	-0.01473	1.55883
0	11	1	0.68505	-0.50399	-0.28215	-0.10441	-0.29804
0	10	1	0.38068	-0.50399	-0.09482	0.16464	-0.16049
0	10	1	-0.71505	-0.97066	-0.53192	0.07495	-1.19208
1	11	2	-0.65417	-0.03732	-1.03146	0.8821	-0.98577
0	13	2	-0.5933	-0.81511	-1.15634	0.8821	-1.19208
0	10	1	-0.83679	-0.34843	-1.03146	0.07495	-1.05454
1	11	1	-0.71505	-0.97066	-0.84413	-0.7322	-1.12331
1	11	2	-0.95854	-0.34843	-1.0939	-0.46315	-0.77945
1	11	1	-0.71505	-0.81511	-0.78169	-0.10441	-0.98577
0	13	2	-1.32379	-0.97066	-0.90657	0.07495	-1.05454
0	11	1	-1.14116	-0.97066	-1.46856	1.06147	-1.05454
1	10	1	-0.65417	-0.03732	0.03007	1.4202	0.04583
1	12	2	-0.41068	-0.97066	-1.46856	0.07495	-1.26086
0	10	1	-1.20204	-0.97066	-1.40611	0.07495	-1.26086
0	11	2	0.44156	0.11824	0.34228	-0.7322	0.25215
0	12	2	-0.3498	0.11824	-0.28215	-0.37346	-0.29804
0	11	2	0.19806	1.05159	1.02915	1.06147	1.42129
1	11	2	-0.3498	0.11824	0.15495	-0.91156	0.32092
0	11	1	0.74593	2.76272	2.15312	1.86862	-0.91699
0	12	2	-0.65417	-0.34843	0.46717	-0.01473	0.18337
0	11	2	-0.53242	-0.03732	0.27984	-0.55283	0.52724
0	11	2	1.53729	-0.97066	-0.59436	1.15115	-0.6419
1	12	2	0.13719	-0.34843	-0.53192	0.07495	-0.16049
1	12	2	-0.41068	-0.81511	-1.46856	-0.1941	-0.84822
0	12	2	-0.28893	-0.19288	-0.28215	0.52337	0.1146
1	11	2	-0.95854	-0.81511	-0.46947	-0.28378	-0.84822
1	11	2	-0.65417	-0.50399	0.03007	-0.55283	-0.02294
0	12	1	1.53729	-0.50399	0.2174	-0.64251	0.38969
1	12	2	-0.53242	0.89603	0.40472	-0.7322	1.97147
0	11	2	0.62418	0.89603	0.90426	-0.28378	1.62761
0	11	2	0.62418	0.89603	0.90426	-0.55283	1.62761
0	10	1	-0.16718	-0.81511	0.40472	1.50989	-0.29804
0	12	2	0.19806	0.58491	0.34228	-1.18061	0.59601
1	12	2	0.19806	-0.03732	0.15495	-0.82188	0.73356
1	13	2	-1.56728	0.89603	1.02915	-0.7322	1.07742
0	11	1	-1.20204	-0.50399	-0.59436	-0.1941	-0.29804
0	10	1	-1.20204	0.58491	0.59205	1.24084	0.93988
0	12	2	0.62418	0.89603	0.90426	-1.35998	1.62761
1	12	2	-1.20204	-0.97066	-0.96902	1.86862	-1.26086
0	10	1	1.0503	1.20714	1.40381	-1.89808	0.59601
1	12	2	2.32865	0.89603	0.90426	-1.2703	1.69638
0	11	2	0.62418	0.89603	0.90426	-1.35998	1.62761
0	12	2	0.25894	0.89603	0.96671	-0.82188	1.07742
0	11	2	-0.5933	0.89603	0.90426	-0.91156	1.62761
1	12	1	0.62418	-0.97066	0.2174	1.33052	-0.43558
1	12	2	0.62418	0.89603	0.90426	-0.46315	1.62761
0	12	2	0.62418	0.89603	0.77938	-0.7322	0.59601
0	13	2	0.62418	0.58491	0.40472	-1.35998	1.42129
0	12	2	0.07631	1.05159	1.09159	-0.64251	0.8711
0	10	1	0.01544	-0.97066	-1.15634	0.79242	-1.26086
1	11	2	-1.56728	-0.97066	-1.03146	0.61305	-1.05454
1	11	2	-1.56728	-0.97066	-1.59344	0.07495	-1.26086
1	11	1	1.96341	0.11824	1.46625	0.70274	1.49006
0	12	2	-1.56728	-0.97066	-0.84413	0.52337	-1.05454
0	12	2	0.31981	1.05159	0.84182	-1.44966	1.00865
0	11	1	-0.04543	0.74047	0.03007	-0.28378	0.32092
0	12	2	1.90253	2.45161	1.71602	0.61305	0.66479
1	12	2	-0.95854	0.2738	0.90426	-1.98776	1.1462
0	11	2	0.25894	-0.97066	-1.0939	0.52337	-0.57313
0	13	2	2.32865	0.58491	0.90426	-1.35998	0.52724
0	10	1	-0.5933	-0.97066	-0.84413	-0.1941	-0.91699
1	10	1	-0.10631	0.11824	0.40472	-0.10441	0.32092
1	11	2	-0.41068	-0.03732	0.77938	0.07495	-0.98577
1	12	2	1.59816	-0.97066	-1.28123	0.97179	-1.26086
1	11	2	-0.77592	-0.50399	-1.46856	0.25432	-1.12331
1	11	2	-0.83679	-0.97066	-0.6568	0.43369	-0.98577
0	10	2	2.81564	0.89603	0.90426	1.86862	0.8711
0	11	1	0.07631	-0.03732	0.2174	1.68925	0.18337
1	11	1	0.19806	-0.81511	-0.90657	0.43369	-0.84822
0	11	2	0.01544	-0.65955	-0.40703	-0.10441	-0.09172
0	11	1	1.11117	-0.97066	0.52961	1.4202	-1.26086
1	11	2	-0.04543	-0.50399	0.15495	1.15115	0.52724
0	11	1	-1.50641	-0.97066	-1.34367	-0.64251	-1.19208
1	12	2	-1.01942	-0.50399	-0.78169	0.61305	-0.50435
1	12	2	0.50243	1.82938	1.71602	-2.16713	1.00865
1	12	2	-0.41068	0.42936	-0.46947	0.16464	-1.05454
1	11	1	-0.47155	-0.81511	-1.34367	1.59957	-0.36681
1	11	2	0.13719	-0.19288	1.09159	-1.35998	0.93988
1	10	1	-0.10631	-0.97066	-1.28123	0.97179	-1.05454
1	11	2	-0.89767	-0.81511	-1.40611	-0.28378	-1.26086
0	11	2	-1.01942	1.05159	-1.15634	0.79242	-1.19208
1	12	2	-0.95854	-0.97066	-1.46856	1.86862	-1.26086
1	10	1	2.08516	2.60716	3.08976	-3.06396	2.38411
0	12	2	2.14603	1.05159	1.77846	-0.46315	2.04024
0	12	2	-0.10631	-0.97066	-0.78169	0.344	-1.26086
0	10	1	1.35467	-0.65955	1.59113	0.344	1.76515
1	12	2	-0.5933	-0.03732	-0.40703	0.52337	0.1146
1	11	1	0.07631	-0.65955	-0.28215	0.61305	-0.29804
0	12	2	-0.89767	-0.03732	-0.15726	-0.82188	0.18337
0	11	2	2.81564	0.89603	1.65358	-1.35998	0.18337
1	10	1	1.47642	0.11824	1.15404	-3.33301	1.55883
0	11	2	-0.16718	-0.65955	-1.40611	0.16464	-0.77945
1	11	1	1.0503	1.05159	1.09159	-2.79491	1.55883
0	12	2	-1.38466	-0.97066	-0.84413	1.06147	-1.26086
1	11	2	0.25894	2.76272	2.46533	0.344	2.59043
1	11	2	-1.26291	0.58491	-1.21879	1.33052	-0.84822
0	10	1	-1.32379	-0.97066	-1.28123	0.8821	-1.26086
0	11	1	0.01544	-0.19288	0.84182	1.24084	0.04583
0	12	2	0.62418	-0.03732	-0.46947	1.15115	-0.84822
0	10	1	-0.65417	-0.97066	-0.59436	0.61305	-0.77945
1	11	2	-1.26291	0.2738	-0.96902	0.25432	-0.22926
1	11	1	-1.14116	1.51826	1.71602	-1.09093	1.00865
0	10	1	-0.22805	0.11824	-0.15726	0.70274	-0.6419
1	11	1	-0.65417	-0.97066	-1.03146	0.52337	-1.05454
1	11	1	0.38068	0.2738	0.77938	-0.01473	0.18337
0	11	2	-0.16718	-0.19288	-0.84413	0.43369	-0.77945
1	12	2	1.23292	0.42936	1.27892	-1.44966	2.24656
0	11	2	0.07631	-0.97066	-0.09482	-0.46315	-0.6419
0	12	2	1.11117	-0.65955	-0.71925	0.25432	0.32092
0	11	2	-0.28893	-0.97066	-0.78169	-0.46315	-0.98577
1	12	2	1.0503	-0.97066	-1.21879	-0.46315	-0.77945
0	12	2	-1.50641	-0.65955	-1.28123	-0.1941	-0.91699
1	12	2	-1.14116	-0.65955	-1.03146	-0.46315	-0.77945
0	12	2	-1.20204	-0.81511	-1.15634	0.70274	-0.91699
0	12	2	-0.22805	-0.97066	-1.21879	0.61305	-1.12331
1	12	2	0.13719	-0.19288	0.59205	0.79242	0.52724
0	12	2	-1.32379	-0.97066	-1.34367	-0.82188	-1.12331
1	12	2	1.84166	0.42936	1.21648	-2.16713	2.17779
0	13	2	1.23292	-0.03732	-0.40703	-1.8084	0.52724
0	11	2	-1.14116	-0.97066	-1.03146	0.16464	-1.12331
1	11	2	-0.16718	-0.81511	-0.6568	-0.91156	-0.77945
1	11	2	-0.53242	0.42936	-0.03238	-1.62903	-0.09172
0	12	2	2.08516	-0.50399	0.09251	0.16464	-0.36681
0	12	2	0.50243	-0.50399	0.90426	0.25432	-0.36681
0	12	2	-0.53242	-0.65955	-0.09482	-1.62903	-0.29804
0	11	2	0.98942	0.89603	0.2174	0.61305	0.66479
0	11	2	-0.71505	-0.50399	-1.03146	-1.18061	-1.26086
0	12	2	-0.16718	0.2738	0.27984	0.97179	-0.91699
0	12	2	-0.41068	-0.03732	-0.28215	0.344	0.80233
1	12	2	0.62418	0.58491	0.77938	-0.1941	0.8711
0	12	2	2.38953	0.89603	0.84182	0.70274	-0.29804
1	12	2	0.01544	0.58491	1.09159	-1.18061	0.1146
1	11	2	-0.10631	-0.03732	-0.71925	-0.91156	0.66479
1	12	2	-0.47155	-0.97066	-0.2197	0.16464	0.66479
0	11	2	-0.16718	-0.34843	-0.2197	0.25432	0.1146
1	11	2	-0.53242	-0.03732	-0.84413	-0.91156	-0.50435
0	11	2	0.07631	-0.81511	-0.03238	0.70274	0.04583
0	10	1	-0.3498	0.74047	0.09251	-0.7322	1.35252
0	10	1	-0.3498	-0.97066	-1.59344	1.86862	0.04583
0	10	1	-0.71505	-0.97066	-1.03146	0.61305	-1.05454
0	12	1	-1.01942	0.11824	-0.2197	-1.00125	-0.57313
0	10	1	-0.28893	-0.50399	-0.09482	0.8821	-0.02294
0	10	1	-0.83679	-0.97066	-0.78169	0.16464	-0.6419
0	11	1	-0.04543	-0.03732	-0.09482	0.16464	-1.19208
0	10	1	0.44156	-0.97066	-0.09482	-0.28378	-0.36681
1	11	1	2.08516	-0.97066	1.34136	-0.37346	2.52166
1	11	1	-0.77592	0.89603	-0.46947	0.52337	-0.43558
1	11	1	-0.71505	-0.97066	-0.96902	1.4202	-1.05454
0	10	1	-0.47155	0.2738	-0.15726	0.16464	-0.43558
0	10	1	0.07631	-0.50399	-0.28215	1.24084	-1.19208
0	10	1	1.11117	2.76272	0.2174	1.77894	0.1146
0	10	1	-0.10631	-0.34843	-0.28215	0.16464	0.1146
0	10	1	0.19806	0.2738	0.40472	0.25432	0.45847
0	10	1	0.62418	-0.97066	-0.6568	-0.10441	-0.98577
0	10	1	-0.53242	-0.50399	0.27984	-0.55283	1.28374
0	10	1	0.19806	-0.81511	-1.34367	0.52337	-0.16049
0	10	1	0.92855	1.51826	2.15312	0.97179	1.00865
1	10	1	0.25894	0.58491	0.09251	-1.00125	1.1462
0	10	1	-0.89767	-0.97066	-0.96902	0.07495	-1.19208
0	10	1	0.19806	0.11824	0.40472	0.43369	-0.09172
0	11	2	-1.56728	-0.97066	-1.59344	0.97179	-1.26086
0	13	2	-1.56728	-0.97066	-1.59344	-0.55283	-1.26086
0	11	2	-0.47155	-0.97066	-1.40611	0.344	-1.19208
0	11	2	-1.38466	-0.65955	0.09251	-0.01473	-0.36681
0	12	2	2.02428	1.82938	2.34045	-1.71871	1.21497
0	11	2	0.07631	-0.97066	-0.90657	0.79242	-1.19208
0	12	2	-1.50641	-0.97066	-1.59344	1.86862	-1.26086
0	12	2	-1.08029	0.89603	0.65449	-0.28378	1.62761
1	12	2	-1.01942	-0.97066	-0.6568	0.25432	-1.05454
1	12	2	-0.04543	-0.03732	-0.78169	-1.18061	0.59601
0	12	2	0.25894	1.3627	0.77938	0.61305	0.18337
1	12	2	-1.32379	-0.19288	-0.2197	-0.46315	-0.16049
0	11	2	0.01544	-0.97066	-1.15634	1.59957	-1.05454
0	12	2	0.07631	0.11824	-0.28215	0.344	-0.36681
0	13	2	-0.16718	-0.03732	-0.09482	-1.53935	0.18337
0	10	2	-0.16718	-0.97066	-1.0939	0.97179	-1.05454
0	11	2	-0.22805	-0.97066	-0.90657	1.4202	-1.19208
0	12	2	-0.10631	-0.65955	0.2174	-0.37346	-0.71067
1	12	2	0.56331	0.89603	1.40381	-1.18061	0.52724
1	11	2	0.98942	1.3627	-0.59436	1.68925	-0.77945
0	12	2	-0.89767	-0.97066	0.90426	0.79242	-0.02294
1	12	2	0.31981	-0.34843	-0.84413	0.52337	-0.71067
0	12	2	-0.41068	-0.03732	-0.40703	-1.00125	-0.29804
1	11	2	-0.5933	-0.81511	-0.03238	-0.91156	-0.6419
1	11	2	-1.08029	-0.03732	0.90426	-1.09093	0.32092
1	11	2	-1.01942	-0.97066	-1.0939	0.25432	-1.19208
1	11	2	0.50243	-0.97066	-1.03146	0.70274	-0.71067
1	12	2	-0.3498	-0.97066	-0.46947	0.70274	-0.6419
1	11	2	-0.71505	-0.97066	-0.59436	0.61305	-0.77945
0	12	2	0.62418	1.05159	0.09251	-1.2703	0.93988
0	12	2	0.07631	0.89603	0.90426	-2.43618	1.49006
0	12	2	-1.44553	-0.81511	-1.03146	1.86862	-1.05454
0	11	2	-0.28893	-0.97066	-1.531	0.25432	-0.77945
1	13	2	0.50243	0.74047	1.15404	-0.46315	-0.84822
1	12	2	0.56331	0.89603	0.90426	-0.7322	1.55883
0	12	2	0.56331	0.74047	1.15404	-1.18061	0.80233
0	12	2	-0.41068	-0.81511	-0.90657	0.61305	0.04583
1	11	2	1.84166	2.76272	1.40381	-2.8846	1.9027
1	11	2	-0.5933	-0.97066	-0.59436	1.4202	-0.6419
1	12	2	-1.08029	-0.97066	-0.6568	0.07495	0.45847
0	12	2	-1.20204	-0.97066	-1.21879	0.97179	0.04583
0	11	2	2.32865	-0.65955	0.71694	0.52337	-0.77945
0	12	2	-1.08029	-0.97066	-0.71925	0.25432	-1.26086
0	12	2	1.11117	1.20714	1.8409	0.16464	1.55883
1	12	2	-0.89767	-0.03732	0.40472	-1.09093	1.07742
1	12	2	1.41554	0.2738	0.27984	-1.18061	0.52724
1	12	2	1.11117	-0.34843	0.77938	0.8821	0.38969
1	12	2	0.44156	-0.50399	0.90426	-1.00125	0.80233
1	12	2	0.98942	-0.50399	0.34228	-1.2703	0.04583
0	12	2	-0.41068	-0.97066	-0.46947	0.344	-0.36681
0	12	2	0.44156	-0.65955	-1.15634	-0.7322	-0.91699
1	12	2	-0.53242	0.42936	-0.53192	-0.37346	-0.22926
1	11	2	0.56331	-0.81511	-0.78169	-2.52586	-1.05454
0	12	2	-0.5933	-0.97066	-1.531	0.52337	-1.26086
0	12	2	0.19806	-0.03732	0.09251	0.61305	0.32092
1	12	2	2.81564	2.14049	2.09068	-1.62903	2.24656
1	11	2	0.44156	0.2738	0.09251	-0.64251	0.38969
0	12	2	-0.41068	0.42936	0.52961	0.8821	0.25215
1	11	2	1.96341	1.3627	1.40381	-0.01473	1.42129
0	12	2	0.62418	1.51826	1.77846	-0.64251	0.38969
0	12	2	0.8068	-0.65955	0.27984	-0.01473	-0.02294
1	12	2	-0.53242	0.74047	-0.09482	0.61305	0.04583
1	11	2	-1.56728	-0.97066	-1.0939	0.25432	-1.19208
0	11	2	-0.53242	-0.97066	-0.71925	0.61305	-0.91699
1	12	2	1.17205	0.58491	1.46625	1.59957	0.93988
1	12	2	-0.65417	-0.65955	-0.40703	0.79242	-0.98577
1	11	2	1.0503	-0.97066	-0.71925	0.344	-0.16049
0	12	2	1.84166	-0.03732	1.02915	1.33052	0.25215
1	11	2	0.01544	-0.81511	-0.59436	1.59957	-1.12331
1	12	2	0.19806	0.2738	-0.15726	-0.01473	-0.57313
0	12	2	-0.41068	0.2738	-0.03238	1.77894	0.32092
1	12	2	0.50243	1.82938	0.65449	-1.09093	1.42129
0	12	2	-0.28893	0.74047	0.52961	0.97179	0.45847
0	11	2	1.23292	-0.03732	-0.09482	0.344	0.1146
0	11	2	1.78079	-0.03732	1.15404	0.70274	1.76515
0	11	2	-1.26291	-0.65955	-0.59436	0.70274	0.04583
0	11	2	0.8068	-0.65955	1.46625	1.59957	0.73356
0	11	2	0.98942	0.11824	0.03007	-0.91156	-0.09172
1	12	2	1.47642	-0.65955	1.27892	-1.44966	1.07742
0	12	2	-1.38466	-0.81511	-0.96902	-1.2703	-1.05454
0	13	2	-0.41068	-0.65955	-0.15726	-1.44966	-0.29804
0	12	2	1.29379	1.20714	0.77938	1.06147	0.66479
0	13	2	-0.89767	-0.97066	-1.15634	-1.98776	-0.84822
0	11	2	-0.71505	-0.97066	0.65449	1.4202	-0.84822
0	13	2	-0.5933	-0.65955	-0.28215	0.16464	-0.16049
1	13	2	0.13719	0.2738	-0.34459	0.79242	0.38969
0	11	2	0.19806	0.42936	1.34136	-1.09093	1.35252
0	12	2	-0.53242	0.2738	1.77846	-0.10441	1.07742
0	13	2	2.51127	0.58491	1.09159	-1.2703	1.49006
0	11	2	-0.47155	-0.50399	-0.2197	-0.82188	-0.50435
0	13	2	1.47642	-0.97066	0.52961	-1.09093	0.18337
0	12	2	-1.20204	-0.34843	-0.40703	-0.10441	-0.50435
1	11	2	-0.16718	-0.65955	-0.03238	0.97179	0.04583
0	13	2	0.01544	-0.50399	-0.03238	-1.62903	0.18337
1	12	1	1.96341	1.05159	1.77846	-0.10441	-0.02294
1	12	2	-1.32379	-0.81511	-0.53192	-1.00125	-0.91699
1	12	2	-0.5933	2.60716	2.09068	1.06147	0.93988
0	12	2	-0.65417	0.11824	0.09251	0.61305	1.28374
0	11	2	1.59816	2.76272	2.83999	1.59957	1.97147
1	11	2	-0.83679	-0.81511	-1.34367	-1.2703	-0.98577
1	12	2	0.86768	0.89603	0.71694	0.07495	0.59601
0	12	2	0.98942	0.89603	1.02915	-0.64251	-0.16049
0	12	2	0.62418	2.76272	0.27984	-0.7322	1.62761
0	12	2	-0.71505	-0.03732	-0.46947	-0.82188	-0.77945
1	13	2	-0.77592	-0.65955	0.15495	-0.55283	0.18337
1	12	2	-1.01942	-0.97066	-0.53192	-0.46315	-0.29804
0	12	2	0.25894	0.2738	0.84182	-1.18061	0.52724
1	12	2	1.11117	1.20714	-0.46947	-1.00125	0.32092
0	12	2	-0.47155	0.11824	1.34136	-0.46315	0.32092
1	11	2	-0.22805	0.58491	-0.09482	-1.2703	0.25215
0	10	1	0.56331	0.89603	0.65449	-0.55283	0.66479
0	10	1	-0.47155	-0.03732	0.34228	1.86862	0.18337
1	12	1	0.25894	2.14049	1.09159	1.68925	2.24656
1	10	1	2.32865	1.98493	2.21556	0.52337	1.62761
0	11	1	-0.5933	-0.81511	-1.21879	-2.61555	0.18337
0	11	1	-0.22805	-0.50399	0.09251	-2.07745	0.25215
1	11	1	-0.04543	-0.97066	-0.6568	0.344	-0.50435
0	10	1	0.62418	1.3627	1.90335	-0.64251	0.66479
1	11	1	1.47642	1.67382	1.77846	0.25432	1.35252
1	12	1	1.0503	-0.19288	1.40381	-1.2703	1.83393
1	11	1	-0.83679	-0.50399	-0.2197	-0.1941	-0.50435
1	11	1	0.68505	0.74047	0.71694	0.97179	1.07742
0	11	1	-0.28893	-0.03732	-0.40703	-0.7322	-0.16049
0	10	1	-0.53242	-0.34843	-0.84413	0.16464	-0.22926
1	10	1	1.11117	1.20714	0.65449	-0.10441	1.21497
1	11	1	2.57215	2.45161	0.90426	-1.71871	2.31534
0	13	1	-0.5933	-0.81511	-1.21879	0.07495	-1.19208
0	10	1	0.07631	0.74047	0.2174	0.25432	1.00865
1	12	1	-0.28893	-0.97066	-1.15634	1.77894	-0.98577
0	11	1	-0.10631	-0.81511	-1.28123	-0.01473	-1.12331
1	12	1	0.62418	1.20714	0.52961	-1.09093	0.93988
1	11	1	0.38068	-0.50399	0.15495	-0.28378	0.45847
1	10	1	-0.53242	0.74047	0.90426	0.79242	1.00865
1	10	1	-1.08029	-0.97066	-0.6568	-3.33301	-1.19208
1	10	1	1.71991	2.76272	2.59022	-3.06396	2.38411
0	12	1	0.13719	0.89603	0.90426	0.79242	1.62761
0	11	1	0.8068	0.89603	0.90426	-1.35998	1.62761
1	11	1	-1.26291	-0.81511	0.09251	0.79242	0.04583
1	11	1	-0.5933	-0.65955	0.03007	1.4202	-0.57313
0	10	1	-0.10631	0.74047	0.34228	0.61305	0.1146
0	11	1	1.53729	-0.19288	0.65449	-1.35998	0.73356
1	11	1	-1.38466	-0.97066	-0.34459	0.16464	-0.84822
0	10	1	2.14603	1.05159	1.59113	-0.55283	1.42129
1	10	1	-1.14116	-0.81511	-0.2197	0.79242	-0.36681
1	11	1	-0.83679	-0.97066	-0.09482	0.16464	-0.22926
1	11	1	0.44156	-0.65955	-1.0939	1.15115	-0.57313
0	10	1	-0.5933	-0.65955	2.46533	1.86862	2.6592
1	12	1	1.71991	0.89603	0.84182	0.61305	1.21497
0	11	1	0.19806	0.11824	0.77938	0.25432	-0.16049
1	10	1	-1.44553	-0.97066	-0.71925	-0.37346	-1.26086
0	12	1	0.62418	-0.50399	0.96671	0.344	-0.29804
1	11	1	-0.28893	1.3627	0.34228	-0.1941	0.52724
0	12	1	1.65904	1.67382	1.90335	-2.25681	2.93429
0	10	1	0.62418	0.89603	0.77938	-0.28378	1.62761
0	10	1	0.07631	-0.97066	-0.09482	1.4202	-0.43558
1	10	1	-0.41068	1.3627	-0.53192	-1.44966	1.9027
1	10	1	1.78079	2.76272	2.02823	-1.18061	2.72797
0	10	1	-1.50641	-0.97066	-0.84413	1.50989	-1.26086
1	11	1	-0.10631	1.82938	0.46717	1.86862	-0.57313
0	11	1	-1.56728	-0.97066	-1.15634	0.52337	-1.19208
1	11	1	-1.08029	-0.97066	0.90426	0.79242	2.04024
1	10	1	0.50243	0.89603	1.59113	0.79242	0.52724
0	10	1	-0.77592	-0.34843	-1.46856	-0.10441	-1.05454
1	11	1	-1.14116	-0.50399	-0.03238	0.61305	-1.05454
1	11	1	-0.3498	-0.50399	-0.46947	0.52337	-0.98577
1	11	1	-0.41068	-0.81511	-0.28215	0.97179	-0.6419
0	11	1	-1.50641	0.11824	0.77938	0.52337	1.9027
1	10	1	1.71991	2.14049	0.46717	1.33052	-0.77945
1	11	1	1.53729	2.45161	0.15495	-1.53935	1.42129
0	10	1	-0.65417	0.2738	-0.03238	0.79242	0.45847
0	10	1	0.19806	-0.03732	-0.71925	0.52337	-0.98577
0	10	1	1.59816	0.2738	0.34228	-0.46315	1.00865
1	10	1	0.13719	-0.65955	-1.03146	1.77894	-1.05454
1	10	1	2.32865	2.76272	1.46625	-3.06396	1.69638
1	11	1	1.0503	-0.50399	-0.03238	-1.35998	1.55883
0	11	1	2.32865	-0.97066	0.52961	0.07495	-1.05454
0	10	1	-0.53242	1.05159	0.09251	-1.18061	0.32092
1	11	1	0.50243	0.89603	0.90426	-1.00125	1.62761
1	11	1	-1.20204	-0.81511	-1.03146	0.16464	-0.91699
1	11	1	-1.50641	-0.97066	-0.96902	-1.35998	-0.09172
0	10	1	1.41554	0.2738	-0.09482	-0.1941	0.45847
1	10	1	2.4504	0.89603	0.65449	-0.7322	0.52724
0	12	1	-1.20204	-0.97066	-0.96902	-0.91156	-0.84822
0	11	1	-0.41068	0.58491	-0.28215	1.06147	0.73356
0	11	1	0.13719	-0.50399	-0.53192	1.68925	-0.36681
0	10	1	-0.22805	0.42936	0.96671	-0.91156	2.10902
1	11	1	2.14603	2.76272	2.34045	-2.07745	3.00307
0	11	1	-0.47155	-0.03732	0.09251	0.16464	-0.91699
0	11	1	-0.41068	2.14049	2.278	-0.55283	0.32092
1	12	1	0.19806	-0.34843	0.59205	-2.79491	1.35252
0	11	1	1.53729	0.2738	2.278	1.50989	0.38969
1	10	1	0.86768	0.42936	0.84182	0.79242	-0.09172
1	10	1	-1.44553	-0.50399	-0.96902	0.07495	-0.77945
0	10	1	-0.95854	0.11824	-0.2197	-0.64251	-0.50435
0	10	1	-0.71505	-0.97066	-0.28215	-0.55283	-0.43558
0	10	1	-0.41068	-0.97066	-0.46947	0.16464	-0.50435
0	10	1	-0.28893	-0.97066	-1.531	0.344	-1.26086
1	11	1	-0.04543	0.58491	-0.78169	0.16464	0.25215
0	10	1	0.01544	-0.19288	0.40472	0.97179	-0.6419
1	11	1	0.44156	-0.81511	-0.09482	-0.37346	-0.6419
0	11	1	-0.65417	-0.65955	-0.03238	-0.10441	0.25215
1	10	1	-1.01942	0.89603	2.40289	0.43369	0.25215
1	11	1	-0.41068	-0.03732	-0.46947	0.52337	0.25215
1	10	1	-1.14116	-0.65955	-1.46856	-0.55283	-1.19208
1	10	1	-1.50641	-0.65955	-0.71925	-0.01473	-0.57313
0	10	1	-0.89767	-0.65955	-0.59436	0.344	-1.12331
0	10	1	-0.71505	-0.97066	-1.15634	0.43369	-0.84822
1	11	1	2.51127	2.60716	1.90335	-3.15365	2.93429
0	10	1	-1.01942	-0.97066	-0.78169	1.24084	-1.26086
1	11	1	2.14603	-0.97066	1.96579	-0.7322	1.55883
0	11	1	0.8068	-0.65955	-0.46947	0.97179	-0.6419
1	11	1	-1.20204	-0.97066	-1.0939	0.97179	-1.12331
1	11	1	-0.28893	-0.81511	-0.03238	1.15115	-0.43558
1	11	1	-0.28893	-0.97066	-0.84413	0.344	-0.16049
0	10	1	-0.95854	-0.97066	-0.46947	0.61305	-0.57313
1	11	1	-0.10631	0.11824	0.65449	0.79242	-0.09172
1	10	1	1.0503	0.42936	1.21648	-1.2703	1.35252
1	11	1	0.74593	-0.65955	-0.40703	-0.37346	-0.43558
0	10	1	-0.22805	-0.97066	-1.28123	-1.2703	-1.05454
0	11	1	0.62418	-0.03732	0.65449	-0.55283	0.25215
1	11	1	-0.28893	-0.97066	0.40472	0.07495	-0.16049
0	11	1	0.13719	-0.50399	-1.15634	-0.55283	-1.05454
1	10	1	-0.10631	1.20714	-0.78169	-0.28378	-0.16049
1	10	1	1.71991	1.98493	2.96487	-0.46315	2.59043
0	11	1	0.8068	1.51826	0.96671	-0.46315	0.93988
1	10	1	1.59816	1.82938	-0.2197	0.97179	0.1146
0	10	1	-1.44553	-0.34843	-1.15634	-0.37346	-0.98577
1	10	1	0.19806	-0.81511	1.52869	-0.01473	1.07742
0	10	1	-0.65417	1.98493	0.52961	0.8821	1.1462
0	11	1	0.31981	-0.50399	-0.78169	0.43369	-0.29804
1	10	1	0.68505	0.2738	-0.09482	0.43369	1.1462
1	11	1	0.44156	-0.03732	0.09251	-0.64251	0.38969
0	12	1	-0.10631	-0.81511	-0.96902	0.07495	-1.12331
1	10	1	0.68505	0.58491	0.34228	-0.91156	1.07742
1	10	1	-0.71505	-0.65955	-0.28215	0.07495	-0.09172
1	11	1	-0.77592	-0.81511	-1.15634	0.16464	-0.91699
0	11	1	-0.65417	-0.19288	-0.40703	0.344	-0.36681
0	11	1	-0.89767	1.98493	2.09068	-2.70523	0.93988
0	10	1	-1.20204	-0.81511	-0.6568	0.07495	-0.50435
0	10	1	-1.08029	-0.65955	-0.34459	0.79242	0.52724
1	11	1	-0.10631	-0.34843	-0.96902	-1.53935	-0.6419
0	10	1	0.19806	1.3627	0.65449	0.97179	0.38969
1	10	1	-0.5933	-0.65955	-0.6568	0.07495	-0.29804
0	11	1	1.11117	-0.97066	1.21648	-0.37346	-0.16049
1	10	1	-0.16718	0.42936	0.09251	-0.01473	-0.29804
0	11	1	0.44156	-0.19288	0.59205	-0.55283	0.38969
1	11	1	-1.26291	-0.65955	-1.15634	0.52337	-0.71067
0	10	1	0.92855	1.3627	0.71694	-1.62903	1.1462
0	12	2	0.62418	0.89603	0.90426	-0.28378	1.21497
0	11	2	-1.56728	-0.97066	-1.34367	0.52337	-1.26086
0	12	2	0.25894	-0.97066	-0.34459	0.79242	-0.84822
0	12	2	-0.47155	-0.97066	-0.90657	0.344	-1.12331
0	12	2	-0.77592	-0.65955	-1.28123	0.07495	-1.26086
0	11	2	0.01544	-0.97066	-1.28123	-0.64251	-0.84822
0	12	2	-0.28893	-0.81511	0.59205	-0.28378	-0.36681
1	12	2	-1.01942	-0.19288	-0.09482	1.68925	-0.98577
1	12	2	-0.65417	-0.97066	-1.46856	0.344	-1.19208
0	11	2	-0.47155	0.89603	0.90426	-0.37346	1.62761
1	11	2	-0.22805	0.58491	-0.90657	0.97179	-0.84822
0	11	2	0.13719	-0.97066	-0.90657	0.8821	-1.12331
0	12	2	-0.65417	-0.97066	-1.59344	0.52337	-1.26086
1	12	2	0.56331	1.20714	0.15495	1.4202	-0.84822
0	10	2	0.74593	0.58491	0.59205	-1.00125	0.52724
0	11	2	-0.10631	-0.97066	-0.71925	1.4202	-0.77945
0	12	2	2.57215	0.89603	2.65266	-0.82188	1.42129
1	11	2	0.19806	-0.81511	-0.53192	1.15115	-1.26086
1	11	2	0.19806	0.89603	0.34228	-0.91156	0.8711
0	12	2	-1.50641	-0.97066	-1.46856	0.16464	-1.05454
1	12	2	-1.14116	-0.97066	-1.03146	1.24084	-1.19208
0	11	2	0.86768	-0.97066	-1.59344	0.52337	-1.26086
0	12	2	-1.50641	-0.97066	-1.21879	-0.64251	-1.26086
0	11	2	-0.65417	-0.97066	-1.34367	0.79242	-1.19208
0	12	2	0.50243	0.89603	0.65449	-0.7322	0.18337
1	12	2	0.13719	-0.81511	0.09251	0.8821	-0.29804
0	11	2	0.31981	1.51826	-0.53192	1.4202	-0.16049
1	11	2	1.41554	-0.81511	-0.90657	0.8821	-0.29804
0	13	2	0.62418	0.89603	0.90426	0.79242	0.38969
1	12	2	0.13719	-0.97066	-0.40703	0.52337	-0.22926
1	11	2	-0.41068	-0.19288	-1.03146	1.06147	-0.22926
1	11	2	-0.47155	-0.34843	-1.0939	0.97179	-0.50435
0	11	2	0.25894	-0.50399	-0.34459	0.16464	-0.02294
1	12	2	0.92855	1.05159	-0.15726	0.52337	0.66479
0	12	2	-0.41068	0.11824	0.34228	0.07495	0.59601
1	12	2	-1.38466	-0.97066	-1.59344	0.52337	-1.26086
1	12	2	1.23292	-0.81511	0.96671	0.07495	-0.16049
0	12	2	-0.83679	-0.03732	-0.59436	-0.28378	-0.57313
0	12	2	1.29379	1.20714	1.09159	0.25432	1.28374
0	12	2	-0.04543	-0.97066	-0.28215	0.43369	-0.91699
0	12	2	-0.71505	-0.65955	-0.90657	-1.09093	-0.71067
0	11	2	-1.20204	-0.97066	-1.59344	-0.91156	-0.43558
0	11	2	-1.08029	-0.97066	-1.46856	-0.10441	-1.26086
1	12	2	-0.28893	0.11824	-0.03238	0.79242	0.18337
0	12	2	-0.22805	0.2738	0.27984	-0.82188	0.8711
0	12	2	0.07631	-0.03732	-0.28215	-1.2703	1.42129
0	12	2	1.59816	0.74047	2.15312	1.33052	-0.29804
0	10	2	-0.71505	-0.97066	-0.46947	0.43369	-0.77945
0	11	2	-1.20204	-0.50399	-0.84413	-0.28378	-0.71067
1	12	2	-1.50641	-0.97066	-0.46947	0.61305	-0.43558
0	12	2	-0.53242	-0.97066	-1.46856	0.43369	-1.05454
1	11	2	-1.56728	-0.97066	-1.21879	-0.37346	-1.12331
0	11	2	0.92855	1.20714	0.2174	-0.01473	0.73356
1	11	2	-0.71505	1.67382	1.65358	-0.01473	1.76515
1	11	2	-0.83679	-0.81511	-0.71925	-0.64251	-0.57313
1	12	2	-0.41068	-0.03732	-0.2197	0.43369	0.1146
0	12	2	-0.3498	-0.50399	-0.40703	1.15115	-0.84822
0	12	2	-0.83679	-0.97066	-0.46947	1.06147	-1.12331
0	12	2	-0.65417	-0.03732	-0.96902	0.70274	-1.26086
1	11	2	-1.56728	-0.97066	-1.59344	0.344	-1.26086
1	11	2	-0.5933	-0.34843	-0.78169	-0.55283	-0.6419
0	12	2	0.62418	-0.03732	-0.46947	0.344	-0.71067
1	12	2	-0.83679	-0.03732	0.40472	0.61305	0.18337
0	12	2	-0.89767	-0.34843	-0.03238	-1.98776	-0.02294
0	11	2	0.25894	-0.03732	-0.6568	0.52337	-0.57313
1	12	2	-0.83679	-0.97066	-1.28123	0.344	-0.77945
0	11	2	-0.3498	-0.97066	-0.71925	0.344	-1.12331
1	11	2	-0.77592	-0.34843	-0.90657	-0.10441	-0.84822
0	13	2	-1.56728	-0.97066	-1.59344	-1.71871	-1.26086
0	10	2	0.07631	-0.03732	0.03007	1.06147	-0.29804
1	11	2	-1.44553	-0.97066	-1.28123	1.15115	-0.71067
0	12	2	-0.22805	-0.65955	-1.0939	1.24084	-1.19208
1	11	2	-1.32379	-0.97066	-1.531	0.16464	-1.26086
1	11	2	-1.14116	0.11824	-0.09482	0.344	-0.36681
1	12	2	0.62418	0.89603	0.59205	-0.37346	0.45847
1	13	2	0.92855	1.51826	1.59113	-0.91156	1.62761
1	11	2	-0.47155	-0.03732	0.77938	1.24084	0.18337
1	12	2	0.38068	-0.19288	-0.2197	0.61305	-0.50435
1	11	2	0.31981	-0.03732	0.03007	-1.00125	0.59601
0	11	2	-1.32379	-0.97066	-1.59344	0.79242	-1.26086
0	12	2	-0.16718	-0.97066	0.65449	1.06147	-0.77945
0	11	2	0.44156	-0.50399	-0.90657	1.24084	-1.26086
1	12	2	-1.32379	-0.97066	-1.0939	1.06147	-1.12331
1	11	2	-0.77592	-0.97066	-0.71925	1.50989	-1.26086
1	11	2	-0.83679	-0.03732	-0.59436	-0.91156	-0.29804
0	12	2	-1.01942	-0.97066	-1.531	1.06147	-1.26086
0	12	2	-0.53242	-0.03732	-0.28215	1.4202	-0.57313
1	12	2	-1.14116	-0.50399	-0.78169	0.43369	-0.98577
0	11	2	-0.83679	-0.03732	-0.46947	0.52337	0.18337
0	11	2	-0.16718	-0.97066	-0.90657	-1.62903	0.18337
0	13	2	-0.22805	-0.34843	-0.84413	-0.64251	0.38969
1	11	2	1.59816	1.51826	1.15404	-2.25681	2.17779
1	11	2	0.01544	-0.03732	-0.09482	0.344	0.32092
1	13	2	-1.50641	-0.03732	-0.46947	0.344	-0.43558
1	10	2	-0.22805	-0.97066	0.46717	0.8821	-0.29804
0	12	2	0.86768	0.42936	0.77938	0.97179	0.93988
0	13	2	0.62418	0.11824	-0.15726	-1.8084	0.04583
1	12	2	-0.77592	-0.97066	-0.34459	-1.00125	-0.36681
0	11	2	0.62418	0.42936	0.71694	-1.35998	1.00865
0	11	2	0.13719	0.89603	0.90426	-1.35998	-0.09172
0	11	2	1.53729	-0.97066	0.40472	0.97179	-1.26086
1	12	2	1.41554	0.11824	-0.6568	-1.8084	2.31534
0	11	2	2.81564	0.58491	0.46717	1.59957	1.76515
0	11	2	-1.08029	-0.97066	-1.34367	-0.28378	1.49006
1	11	2	0.07631	-0.81511	-0.15726	-1.53935	-0.29804
0	12	2	2.02428	-0.97066	1.65358	0.70274	0.66479
0	11	2	-0.65417	-0.97066	-1.21879	1.86862	-1.26086
1	12	2	-0.71505	-0.19288	-1.03146	0.52337	-0.29804
1	12	2	-0.10631	-0.65955	-0.71925	0.07495	-0.91699
1	12	2	1.41554	-0.34843	1.71602	0.8821	1.49006
1	11	2	-1.32379	-0.34843	0.03007	0.97179	-0.02294
0	11	2	-0.53242	-0.50399	-0.71925	0.25432	-0.43558
1	11	2	1.84166	0.11824	0.71694	-2.61555	1.21497
0	11	2	-1.20204	0.89603	0.90426	-0.10441	0.18337
1	12	2	0.31981	-0.97066	-0.90657	1.59957	-0.02294
0	11	2	-0.83679	-0.97066	-0.40703	-0.82188	-1.12331
0	12	2	-0.41068	-0.81511	-0.96902	-1.00125	-1.19208
0	12	2	-0.53242	-0.34843	-0.03238	-0.82188	-0.22926
1	11	2	1.90253	2.76272	0.46717	-0.46315	2.52166
0	12	2	2.6939	1.67382	2.21556	0.97179	1.9027
0	12	2	0.8068	0.2738	0.2174	0.43369	0.45847
0	11	2	-1.08029	-0.34843	-0.71925	0.25432	0.18337
1	12	2	-0.47155	2.45161	0.03007	-0.28378	0.59601
1	11	2	1.41554	1.05159	1.71602	1.50989	-0.57313
0	11	2	-0.83679	-0.50399	-0.71925	-1.8084	-0.57313
1	12	2	0.44156	2.76272	-0.53192	0.16464	-0.91699
1	11	2	2.14603	-0.65955	0.52961	1.15115	3.07184
1	12	2	1.90253	0.89603	0.03007	0.43369	-0.6419
0	12	1	0.62418	0.89603	0.90426	-0.37346	1.62761
0	12	1	-1.56728	-0.97066	0.40472	1.86862	-1.05454
1	12	1	0.62418	0.89603	0.90426	-2.43618	0.18337
0	11	1	-0.65417	-0.81511	-0.53192	0.16464	0.18337
0	10	1	0.62418	0.89603	0.90426	-0.28378	0.18337
0	11	1	-1.44553	-0.97066	-1.34367	1.33052	-1.19208
0	11	1	-0.47155	-0.03732	-0.59436	-0.28378	0.18337
1	11	1	-1.32379	-0.97066	-1.21879	0.61305	-1.26086
1	11	1	-0.47155	-0.03732	-0.34459	-1.2703	0.18337
0	11	1	1.11117	0.74047	0.34228	1.86862	1.1462
0	10	1	2.08516	2.76272	-0.59436	0.97179	2.59043
0	11	1	0.92855	1.20714	0.52961	-0.10441	1.00865
0	10	1	0.31981	0.89603	-0.28215	0.52337	0.66479
0	12	1	0.07631	1.3627	2.52777	0.43369	1.83393
1	11	1	-1.44553	-0.97066	0.65449	-1.18061	-0.50435
0	10	1	2.02428	-0.50399	0.84182	-0.55283	0.52724
1	10	1	-1.50641	-0.97066	-1.03146	1.24084	-1.12331
0	11	1	-0.28893	-0.97066	-0.03238	-0.37346	-0.36681
1	12	1	-0.77592	-0.97066	-0.6568	1.68925	-1.19208
0	11	1	0.25894	-0.65955	0.27984	0.97179	-0.57313
1	11	1	-1.56728	-0.97066	-1.59344	1.4202	-1.26086
0	11	1	1.0503	1.05159	1.59113	-0.28378	1.62761
1	11	1	-0.5933	-0.03732	-0.34459	1.24084	0.18337
1	11	1	1.35467	1.82938	-0.15726	-0.1941	0.59601
0	11	1	0.68505	-0.97066	-1.0939	1.06147	-0.98577
1	10	1	-0.47155	0.89603	0.90426	-0.46315	-0.71067
1	11	1	0.50243	0.89603	0.90426	-0.55283	1.49006
0	13	2	-1.32379	-0.97066	0.09251	-0.82188	-0.22926
0	10	1	-0.95854	-0.65955	-0.34459	0.97179	-0.57313
0	11	1	-0.10631	-0.81511	-0.40703	-0.1941	-0.98577
0	11	1	-1.56728	-0.97066	-1.59344	-0.37346	-0.50435
1	10	1	1.41554	-0.65955	0.96671	-0.28378	-0.84822
0	12	1	0.44156	-0.65955	0.27984	1.86862	-0.43558
0	11	1	-0.53242	-0.97066	-0.6568	-1.00125	-1.26086
1	10	1	-1.01942	-0.03732	-0.6568	-0.7322	-0.43558
1	10	1	-0.83679	-0.97066	-1.03146	0.25432	-0.50435
0	11	1	1.0503	0.42936	-0.34459	-1.35998	1.00865
1	10	1	1.47642	2.14049	1.40381	-0.7322	1.97147
0	11	1	1.71991	-0.03732	0.90426	0.61305	0.80233
1	10	1	-0.04543	-0.65955	-0.46947	-1.71871	0.8711
0	12	1	0.13719	-0.50399	-0.59436	0.25432	-0.98577
1	12	1	0.8068	-0.97066	1.77846	-0.1941	0.1146
0	11	1	0.25894	1.05159	0.96671	-0.1941	0.80233
1	11	1	0.56331	0.42936	-0.15726	0.07495	0.1146
1	12	1	0.01544	2.76272	2.278	-0.28378	2.38411
1	11	1	-1.26291	1.98493	1.46625	1.4202	1.35252
1	11	1	-1.08029	-0.97066	-1.46856	0.25432	-0.77945
0	10	1	-1.14116	-0.03732	1.21648	0.43369	0.04583
1	13	1	-0.28893	-0.03732	-0.03238	-1.35998	-0.36681
0	12	2	-1.38466	-0.97066	-1.46856	1.59957	-1.19208
0	11	2	-1.56728	-0.97066	-0.84413	1.86862	-1.26086
1	12	2	0.07631	-0.19288	-0.71925	-0.7322	0.1146
0	10	2	-0.16718	-0.97066	-0.34459	0.07495	-0.57313
0	11	2	-0.89767	-0.65955	-1.28123	-0.37346	-1.26086
0	12	2	-0.16718	0.11824	1.09159	-0.91156	-0.22926
1	12	2	-1.14116	-0.81511	-1.28123	-0.01473	-1.12331
1	11	2	-0.89767	1.51826	1.27892	-1.71871	-0.22926
0	12	2	-1.50641	-0.97066	-1.21879	0.52337	-1.26086
1	12	2	0.56331	-0.65955	-0.84413	0.79242	-0.84822
0	12	2	0.31981	-0.19288	-0.46947	-1.2703	-0.57313
0	12	2	-0.41068	-0.34843	-1.0939	-1.53935	-0.57313
0	12	2	-0.47155	-0.97066	0.65449	1.59957	-1.12331
1	12	2	-1.20204	-0.81511	-0.90657	1.06147	-0.16049
0	11	2	2.02428	1.20714	0.84182	-0.82188	1.21497
0	12	2	0.38068	0.2738	1.09159	-0.55283	0.52724
0	12	2	-0.53242	-0.81511	-0.6568	1.59957	-1.26086
0	12	2	-0.77592	-0.50399	-0.90657	0.43369	-0.84822
1	11	2	0.56331	2.76272	2.09068	-1.53935	1.9027
0	11	2	0.56331	-0.97066	-1.21879	-0.1941	-1.05454
0	11	2	-0.65417	-0.65955	-1.0939	0.8821	-1.19208
1	12	2	-0.3498	-0.97066	-1.0939	0.07495	-1.12331
0	11	2	0.25894	-0.65955	-1.34367	1.86862	-0.71067
1	10	1	0.62418	0.89603	0.90426	-0.1941	1.42129
1	12	2	0.44156	-0.19288	0.09251	-0.37346	-0.02294
1	11	2	-0.47155	-0.97066	-0.6568	-0.10441	-1.19208
1	11	2	0.01544	-0.19288	0.15495	-0.1941	0.25215
1	11	2	-0.16718	-0.65955	1.21648	-0.10441	-0.29804
0	11	2	1.0503	-0.03732	0.27984	0.79242	0.38969
1	11	2	-0.71505	-0.50399	-1.03146	0.97179	-1.19208
1	11	2	-0.16718	-0.81511	1.09159	-1.89808	0.59601
1	12	2	0.25894	1.98493	2.21556	-0.82188	1.07742
1	11	2	-0.10631	1.3627	0.09251	-0.46315	0.25215
1	12	2	-1.32379	0.74047	0.2174	0.16464	-0.57313
1	12	2	-0.3498	-0.50399	0.2174	1.33052	-0.50435
0	11	2	0.74593	-0.50399	-0.28215	0.16464	0.38969
0	11	1	1.23292	0.89603	2.46533	-3.51238	2.38411
0	11	2	0.56331	-0.97066	0.2174	-0.01473	-1.05454
0	12	2	-1.56728	-0.97066	-1.34367	-0.37346	-1.05454
1	11	1	2.81564	-0.03732	0.2174	-2.43618	1.49006
1	10	1	1.84166	2.76272	1.40381	-0.10441	2.04024
0	11	2	-0.22805	-0.97066	0.09251	-0.1941	-0.50435
1	10	1	-1.32379	-0.50399	-0.90657	0.70274	-0.98577
0	11	1	1.29379	2.14049	2.09068	0.52337	1.49006
1	12	2	-1.38466	0.58491	0.34228	-1.53935	0.80233
1	12	2	-0.10631	-0.65955	0.15495	1.15115	-0.77945
0	12	1	0.74593	-0.03732	-0.59436	1.15115	-0.77945
0	11	1	-0.04543	-0.50399	-0.6568	-0.01473	1.07742
1	10	1	-1.50641	-0.97066	-0.84413	-0.28378	-1.19208
1	12	2	-1.32379	0.74047	2.278	-2.70523	1.35252
1	11	1	2.2069	2.45161	0.52961	-0.82188	-0.50435
0	12	2	0.13719	0.89603	2.278	-0.10441	3.07184
0	10	1	-0.47155	-0.03732	-0.34459	-2.43618	0.18337
1	11	1	-0.28893	-0.03732	0.46717	-0.10441	0.38969
0	11	1	0.56331	1.3627	0.65449	-0.1941	0.25215
0	11	1	2.2069	2.76272	2.77755	1.06147	2.45288
1	11	1	-0.28893	1.05159	-0.09482	-1.18061	1.00865
1	10	1	-0.95854	-0.19288	-0.90657	-1.18061	-0.6419
0	10	1	-0.16718	0.11824	-0.09482	0.70274	-0.43558
0	11	1	2.14603	0.42936	0.77938	0.61305	1.49006
1	10	1	1.0503	0.74047	-0.46947	1.33052	-0.02294
1	12	2	-0.5933	0.42936	-0.59436	-0.10441	0.32092
1	11	1	1.35467	1.82938	1.15404	0.70274	1.28374
0	11	1	0.19806	-0.50399	-0.53192	0.52337	-0.22926
1	10	1	1.41554	1.51826	0.65449	0.344	0.32092
0	12	1	-1.50641	-0.97066	-0.34459	-0.01473	-1.26086
1	10	1	0.25894	1.67382	0.84182	-0.01473	0.80233
1	10	1	-1.32379	2.45161	0.34228	0.61305	0.18337
1	10	1	-0.16718	-0.81511	-0.09482	0.70274	-1.19208
0	11	1	0.19806	0.89603	0.84182	-1.09093	0.66479
1	11	1	0.56331	-0.03732	0.2174	0.8821	0.66479
1	10	1	0.62418	-0.19288	-0.71925	1.4202	1.00865
1	10	1	-0.83679	-0.03732	-0.34459	-1.09093	0.04583
1	11	1	2.02428	0.11824	2.96487	-1.62903	2.93429
1	11	1	-1.56728	-0.97066	-0.6568	1.50989	-1.19208
0	10	1	2.32865	2.45161	2.77755	-0.10441	1.76515
0	11	1	-0.65417	0.11824	-0.2197	-1.62903	-0.57313
1	10	1	0.13719	-0.19288	0.03007	0.52337	-1.05454
0	10	1	-0.89767	-0.97066	-0.09482	-0.10441	-1.12331
0	11	1	-0.83679	-0.65955	-0.15726	-0.1941	-0.57313
0	12	1	-0.47155	-0.03732	-0.34459	-1.71871	0.45847
0	12	1	1.35467	1.82938	0.90426	-1.89808	1.49006
1	11	1	-0.5933	1.20714	0.90426	0.25432	0.45847
1	11	1	0.25894	2.14049	0.59205	1.59957	1.07742
0	11	1	0.62418	-0.34843	-0.71925	1.86862	0.18337
1	12	1	1.17205	1.67382	0.71694	0.16464	-0.02294
0	11	1	-0.16718	-0.50399	0.15495	1.86862	1.00865
0	12	1	0.01544	-0.19288	0.96671	-0.1941	1.1462
1	12	1	-0.5933	-0.65955	-0.59436	-2.61555	-1.26086
0	11	1	-0.77592	-0.97066	-0.71925	-0.1941	-0.29804
1	10	1	-0.04543	1.05159	-1.59344	0.25432	1.49006
0	11	1	0.98942	-0.81511	0.03007	1.86862	0.52724
0	10	1	-1.56728	-0.97066	-1.46856	-0.1941	-1.26086
1	11	1	1.41554	0.2738	-1.15634	-0.55283	-0.02294
0	10	1	-0.53242	-0.03732	-0.34459	-2.43618	0.18337
0	11	1	0.62418	1.05159	1.02915	-0.37346	0.93988
0	11	1	0.68505	0.89603	0.90426	-0.64251	1.21497
0	11	1	0.13719	0.89603	0.90426	-0.28378	1.62761
1	11	1	-1.14116	-0.81511	-0.84413	1.4202	-0.77945
0	11	1	0.31981	-0.81511	-1.21879	0.52337	-0.77945
0	10	1	-0.10631	0.74047	1.21648	-0.1941	0.73356
0	12	1	0.86768	0.58491	0.77938	1.4202	-1.26086
1	11	1	0.25894	2.29605	1.15404	-0.01473	1.35252
0	11	1	0.68505	0.58491	0.96671	-0.46315	1.83393
0	11	1	-0.83679	-0.81511	-1.21879	1.50989	-0.6419
0	11	1	0.98942	0.42936	2.15312	0.344	1.35252
0	12	1	-0.22805	2.76272	1.59113	0.70274	0.66479
0	11	1	0.56331	1.51826	0.59205	-1.2703	1.00865
1	10	1	1.29379	1.20714	1.34136	0.52337	1.42129
1	10	1	0.86768	-0.19288	-0.78169	1.15115	-0.29804
1	11	1	-0.22805	-0.19288	-1.15634	-0.01473	-0.84822
1	10	1	-0.47155	1.51826	0.09251	-2.61555	0.45847
1	12	1	1.71991	2.14049	0.90426	-0.46315	0.80233
0	10	1	1.23292	0.2738	0.2174	-1.09093	1.07742
1	11	1	0.07631	0.89603	0.34228	0.52337	-0.09172
1	10	1	1.0503	1.3627	1.21648	0.25432	0.80233
0	12	1	0.31981	1.3627	0.77938	-1.09093	0.73356
1	11	1	0.44156	-0.65955	0.2174	-1.18061	-0.22926
1	11	1	-0.28893	-0.50399	0.27984	0.8821	-0.22926
0	11	1	0.74593	0.89603	0.65449	-0.46315	1.62761
1	11	1	0.44156	2.76272	2.15312	1.24084	0.73356
0	12	1	0.13719	2.45161	1.15404	1.4202	-0.02294
0	11	1	0.44156	1.3627	0.71694	0.52337	1.00865
1	13	1	-1.08029	-0.65955	-0.6568	1.06147	-0.91699
0	10	1	-1.56728	-0.97066	-1.59344	0.97179	-1.05454
1	11	1	-1.01942	-0.50399	0.34228	-0.10441	0.38969
